# Supplementary material for: Intrinsic Capacity to Predict Future Adverse Health Outcomes in Older Adults: A Scoping Review
Source: Healthcare (Basel). 2023 Feb 4;11(4):450. doi: 10.3390/healthcare11040450 (PMC9957180; doi:10.3390/healthcare11040450)
Supplement: Supplementary file 1 [file healthcare-11-00450-s001.zip]

Archive with 1 entries (1 files):
- healthcare-2104507-supplementary.pdf
